# Supplementary material for: Multifaceted and Intricate Oncogenic Mechanisms of NDRG1 in Head and Neck Cancer Depend on Its C-Terminal 3R-Motif
Source: Cells. 2022 May 7;11(9):1581. doi: 10.3390/cells11091581 (PMC9104279; doi:10.3390/cells11091581)
Supplement: Supplementary file 1 [file cells-11-01581-s001.zip]

Archive with 1 entries (1 files):
- cells-1683959-supplementary.pdf
